# Supplementary material for: Accuracy of a Machine-Learning Algorithm for Detecting and Classifying Choroidal Neovascularization on Spectral-Domain Optical Coherence Tomography
Source: J Pers Med. 2021 Jun 8;11(6):524. doi: 10.3390/jpm11060524 (PMC8227725; doi:10.3390/jpm11060524)
Supplement: Supplementary file 1 [file jpm-11-00524-s001.zip]

Archive with 1 entries (1 files):
- jpm-1212001-supplementary.pdf
